# Supplementary material for: The Potent and Selective Histamine H3 Receptor Antagonist E169 Counteracts Cognitive Deficits and Mitigates Disturbances in the PI3K/AKT/GSK-3β Signaling Pathway in MK801-Induced Amnesia in Mice
Source: Int J Mol Sci. 2023 Aug 12;24(16):12719. doi: 10.3390/ijms241612719 (PMC10454630; doi:10.3390/ijms241612719)
Supplement: Supplementary file 1 [file ijms-24-12719-s001.zip]

Archive with 1 entries (1 files):
- ijms-2428918-supplementary.pdf
